# Supplementary material for: Enapotamab Vedotin, an AXL-Specific Antibody-Drug Conjugate, Demonstrates Antitumor Efficacy in Patient-Derived Xenograft Models of Soft Tissue Sarcoma
Source: Int J Mol Sci. 2022 Jul 6;23(14):7493. doi: 10.3390/ijms23147493 (PMC9322120; doi:10.3390/ijms23147493)
Supplement: Supplementary file 1 [file ijms-23-07493-s001.zip]

Archive with 1 entries (1 files):
- ijms-1772476-supplementary.pdf
